# Supplementary material for: Genome-wide identification of CLE gene family and their potential roles in bolting and fruit bearing in cucumber (Cucumis sativus L.)
Source: BMC Plant Biol. 2021 Mar 19;21:143. doi: 10.1186/s12870-021-02900-2 (PMC7980335; doi:10.1186/s12870-021-02900-2)
Supplement: Supplementary file 1 — Additional file 1: S1 Table. Location and sequences of cucumber CLE genes. S2 Table. Location and sequences of Arabidopsis CLE genes. S3 Table. Location and sequences of melon CLE genes. S4 Table. Ka, Ks, and divergence time of the homologous pair CsCLE24-CsCLE25. S5 Table. RPKM of cucumber CLE genes during different developmental stages. S6 Table. Expression of cucumber CLE genes during different tissue in Chinese long ‘9930’. S7 Table. Expression of heterologous overexpression of CsCLV3 gene in Arabidopsis. [file 12870_2021_2900_MOESM1_ESM.xlsx]

## Sheet: Title page
Title page
Genome-wide identification of CLE gene family and their potential roles in bolting and fruit bearing in cucumber (Cucumis sativus L.)
Nannan Qin, Yang Gao, Xiaojing Cheng, Yang Yang, Jiang Wu, Jinyao Wang, Sen Li* and Guoming Xing*
* Correspondence: saulisen@163.com and xingguoming@163.com
Horticulture College, Shanxi Agricultural University, Taigu, China

## Sheet: S1 table
CsCLE1	CsaV3_1G002320	CsaV3_1G002320.1	chr1	1490477	1490773
CsCLE2	CsaV3_1G005510	CsaV3_1G005510.1	chr1	3589463	3590462
CsCLE3	CsaV3_1G015250	CsaV3_1G015250.1	chr1	10837630	10838848
CsCLE4	CsaV3_1G032100	CsaV3_1G032100.1	chr1	19099504	19100195
CsCLE5	CsaV3_1G038290	CsaV3_1G038290.1	chr1	24073345	24074694
CsCLE6	CsaV3_2G006930	CsaV3_2G006930.1	chr2	3447879	3452939
CsCLE7	CsaV3_2G010680	CsaV3_2G010680.1	chr2	7844854	7846926
CsCLE8	CsaV3_2G011430	CsaV3_2G011430.1	chr2	8729651	8729911
CsCLE9	CsaV3_2G017950	CsaV3_2G017950.1	chr2	14938987	14939136
CsCLE10	CsaV3_2G026370	CsaV3_2G026370.1	chr2	18057981	18058265
CsCLE11	CsaV3_3G029850	CsaV3_3G029850.1	chr3	25594981	25596269
CsCLE12	CsaV3_4G033240	CsaV3_4G033240.1	chr4	23527565	23528521
CsCLE13	CsaV3_5G003050	CsaV3_5G003050.1	chr5	1933962	1934888
CsCLE14	CsaV3_5G003100	CsaV3_5G003100.1	chr5	1951210	1951452
CsCLE15	CsaV3_5G028390	CsaV3_5G028390.1	chr5	23581219	23582177
CsCLE16	CsaV3_5G032070	CsaV3_5G032070.1	chr5	26044500	26045876
CsCLE17	CsaV3_5G033190	CsaV3_5G033190.1	chr5	26649447	26649794
CsCLE18	CsaV3_5G034340	CsaV3_5G034340.1	chr5	27330542	27332804
CsCLE19	CsaV3_5G037710	CsaV3_5G037710.1	chr5	29863702	29864814
CsCLE20	CsaV3_6G004590	CsaV3_6G004590.1	chr6	3923995	3924868
CsCLE21	CsaV3_6G018750	CsaV3_6G018750.1	chr6	13318223	13318712
CsCLE22	CsaV3_6G036050	CsaV3_6G036050.1	chr6	20010237	20012042
CsCLE23	CsaV3_6G037620	CsaV3_6G037620.1	chr6	21296034	21296394
CsCLE24	CsaV3_6G050690	CsaV3_6G050690.1	chr6	29541626	29551082
CsCLE25	CsaV3_6G050700	CsaV3_6G050700.1	chr6	29552032	29552520
CsCLE26	CsaV3_7G025870	CsaV3_7G025870.1	chr7	15350171	15352628

## Sheet: S2 table
AtCLE1	AT1G05065	AT1G05065.1	1	1454969	1455220
AtCLE2	AT1G06225	AT1G06225.1	1	1905975	1906226
AtCLE3	AT1G25425	AT1G25425.1	1	8922700	8923331
AtCLE4	AT1G26600	AT1G26600.1	1	9191607	9192401
AtCLE5	AT1G49005	AT1G49005.1	1	18128686	18131522
AtCLE6	AT1G63245	AT1G63245.1	1	23460529	23460771
AtCLE7	AT1G66145	AT1G66145.1	1	24628530	24628835
AtCLE8	AT1G67775	AT1G67775.1	1	25411312	25411696
AtCLE9	AT1G68795	AT1G68795.1	1	25840855	25841652
AtCLE10	AT1G69320	AT1G69320.1	1	26061862	26062514
AtCLE11	AT1G69588	AT1G69588.1	1	26178042	26178925
AtCLE12	AT1G69970	AT1G69970.1	1	26353047	26354256
AtCLE13	AT1G70895	AT1G70895.1	1	26727899	26729137
AtCLE14	AT1G73165	AT1G73165.1	1	27508725	27508949
AtCLE15	AT1G73965	AT1G73965.1	1	27815797	27816468
AtCLE16	AT2G01505	AT2G01505.1	2	228745	229237
AtCLE17	AT2G27250	AT2G27250.3	2	11664986	11665769
AtCLE18	AT2G31081	AT2G31081.1	2	13238047	13238600
AtCLE19	AT2G31082	AT2G31082.1	2	13241440	13241700
AtCLE20	AT2G31083	AT2G31083.1	2	13252219	13252765
AtCLE21	AT2G31085	AT2G31085.1	2	13254178	13254706
AtCLE22	AT2G34925	AT2G34925.1	2	14734270	14734536
AtCLE23	AT3G24225	AT3G24225.1	3	8768846	8769172
AtCLE24	AT3G24770	AT3G24770.1	3	9046533	9047463
AtCLE25	AT3G25905	AT3G25905.1	3	9486168	9486771
AtCLE26	AT3G28455	AT3G28455.1	3	10669888	10671163
AtCLE27	AT4G13195	AT4G13195.1	4	7662371	7663177
AtCLE28	AT4G18510	AT4G18510.1	4	10211869	10212421
AtCLE29	AT5G12235	AT5G12235.1	5	3957740	3958051
AtCLE30	AT5G12990	AT5G12990.1	5	4109234	4109768
AtCLE31	AT5G64800	AT5G64800.1	5	25906083	25906403

## Sheet: S3 table
CmCLE1	MELO3C018837.2	MELO3C018837.2.1	chr01	3226940	3227155
CmCLE2	MELO3C021057.2	MELO3C021057.2.1	chr01	26669763	26672180
CmCLE3	MELO3C017406.2	MELO3C017406.2.1	chr02	23569406	23569726
CmCLE4	MELO3C017284.2	MELO3C017284.2.1	chr02	24670362	24670919
CmCLE5	MELO3C017172.2	MELO3C017172.2.1	chr02	25459338	25460042
CmCLE6	MELO3C011584.2	MELO3C011584.2.1	chr03	14578454	14578729
CmCLE7	MELO3C019930.2	MELO3C019930.2.1	chr03	21987388	21987690
CmCLE8	MELO3C026507.2	MELO3C026507.2.1	chr03	24396039	24397535
CmCLE9	MELO3C010829.2	MELO3C010829.2.1	chr03	30586702	30587305
CmCLE10	MELO3C026706.2	MELO3C026706.2.1	chr04	21743636	21744355
CmCLE11	MELO3C014424.2	MELO3C014424.2.1	chr05	2535564	2535845
CmCLE12	MELO3C031304.2	MELO3C031304.2.1	chr05	8255930	8256190
CmCLE13	MELO3C004199.2	MELO3C004199.2.1	chr05	25123969	25125174
CmCLE14	MELO3C016795.2	MELO3C016795.2.1	chr07	2018563	2018841
CmCLE15	MELO3C005302.2	MELO3C005302.2.1	chr09	20304399	20304689
CmCLE16	MELO3C005357.2	MELO3C005357.2.1	chr09	20857146	20857768
CmCLE17	MELO3C005644.2	MELO3C005644.2.1	chr09	23186565	23186804
CmCLE18	MELO3C005649.2	MELO3C005649.2.1	chr09	23206051	23206308
CmCLE19	MELO3C012251.2	MELO3C012251.2.1	chr10	1701312	1701980
CmCLE20	MELO3C012140.2	MELO3C012140.2.1	chr10	2396213	2396732
CmCLE21	MELO3C012043.2	MELO3C012043.2.1	chr10	3044999	3046671
CmCLE22	MELO3C018297.2	MELO3C018297.2.1	chr10	20601058	20601764
CmCLE23	MELO3C035640.2	MELO3C035640.2.1	chr12	15485843	15487144
CmCLE24	MELO3C002638.2	MELO3C002638.2.1	chr12	22465728	22466036
CmCLE25	MELO3C001984.2	MELO3C001984.2.1	chr12	27068184	27068877

## Sheet: S4 table
Sequence	Method	Ka	Ks	Ka/Ks	P-Value(Fisher)	Length	S-Sites	N-Sites	Fold-Sites(0:2:4)	Substitutions	S-Substitutions	N-Substitutions	Fold-S-Substitutions(0:2:4)	Fold-N-Substitutions(0:2:4)	Divergence-Time	Substitution-Rate-Ratio(rTC:rAG:rTA:rCG:rTG:rCA/rCA)	GC(1:2:3)	ML-Score	AICc	Akaike-Weight	Model
CsCLE24&CsCLE25	MA	1.07592	0.822004	1.3089	0.00984494	222	66.3757	155.624	NA	156	38.3402	117.66	NA	NA	1	1.09503:1.01671:0.919838:0.884095:0.904226:1	0.215188(0.244587:0.225394:0.175689)	-611.372	NA	NA	NA

## Sheet: S5 table
ID	Cotyledon_4Week_Seedlings	FemaleFlower	Flesh_2Week_Fruit	Flesh_3Week_Fruit	Flesh_UnfertilizedOvary	FleshWeek_Fruit	Hypocotyl_4Week_Seedlings	MaleFlower_Bud	MaleFlower	OldLeaf	Peel_2Week_Fruit	Peel_3Week_Fruit	Peel_UnfertilizedOvary	PeelWeek_Fruit	Petiole_OldLeaf	Petiole_YoungLeaf	Root_4Week_Seedlings	Root	Stem	Tendril	TrueLeaf_4Week_Seedlings	UnfertilizedOvary	YoungLeaf
CsCLE1	0	0.4	0.35	0.35	2	2.1	0.71	0	0	0	0	0	0.39	0	0	2.28	0	0	3.49	0.26	0	2.37	0.72
CsCLE2	0	0	0	0.36	0.83	0.87	0.36	0.43	0.96	0	0	0	0	0	0	4.23	0	1.26	1.03	0.27	0	0.81	0.74
CsCLE4	0	0.36	2.18	0.31	2.14	7.5	0.32	1.84	0	0	0	0	0.35	12.22	0	0	0	0	0	0	0.44	5.98	0
CsCLE5	0.09	0.81	1.15	0.18	1.62	1.17	1.25	3.03	0.12	0	0	0.21	0.2	3.15	0	0.12	1.62	0.21	0.13	0.07	0.25	11.95	2.18
CsCLE6	0.76	1.39	2.58	1.12	6.46	7.47	5.23	5.34	0.75	4.48	4.58	2.26	2.17	1.72	23.99	11.89	5.57	7.26	10.23	20.26	2.63	19.02	6.14
CsCLE7	8.19	5.42	5.5	4.29	5.85	8.99	9.95	8.83	0.52	6.63	2.03	2.75	2.2	9.81	8.35	8.21	13.58	15.16	7.28	3.79	9.49	24.41	3.24
CsCLE8	2.69	23.74	14.46	10.76	2.96	0	33.99	1.83	11.68	0.51	2.13	1.21	1.16	0	16.88	13.48	0.56	13.88	11.77	11.1	0	2.33	0.53
CsCLE9	11.02	43.98	27.27	27.07	47.06	25.47	19.37	44.76	19.49	12.51	29.41	30.4	26.9	10.15	25.28	34	33.84	33.78	35.96	45.54	8.67	40.43	16.76
CsCLE10	92.95	0.84	47.34	31.81	47.53	42.95	34.3	2.58	2.42	81.99	13.16	17	27.33	42.83	17.86	5.23	22.81	21.28	32.18	24.29	132.87	14.8	63.37
CsCLE11	1.36	2.67	3.78	3.61	3.16	1.92	5.74	5.16	1.93	0.43	0.45	0.68	0.33	2.07	6.41	2.85	1.1	13.08	7.25	2.37	1.24	3.12	0.6
CsCLE12	2.87	12.2	3.15	0.78	8.1	6.15	5.18	18.13	15.16	0	1.22	0	0.88	1.4	1.29	1.54	14.86	0	2.8	1.46	2.23	1.77	0
CsCLE13	0	0	16.15	13.74	5.28	6.94	10.9	4.09	0.51	0.38	15.08	15.25	2.58	4.11	8.17	7.02	9.13	3.15	5.48	5.98	0	1.74	0
CsCLE14	0	0	0	0	0	0	0	0	0	0	0	0	0	0	0	0	0	0	0	0	0	0	0
CsCLE15	0.36	0	0	0.69	1.19	2.08	1.75	3.27	0	1.37	4.64	8.07	2.71	0	2.26	0.9	0.75	0	0.49	0.77	3.44	1.95	3.92
CsCLE16	6.61	2.92	0.95	1.26	1.09	0	6.75	0.75	1.69	13.54	0.33	0.74	0	0	9.34	4.97	0.69	24.48	2.26	6.59	12.17	1.79	1.96
CsCLE17	5.59	0	0	0	0.34	0	0	2.12	0	1.77	1.54	6.96	0	0	2.44	0.39	0	0	2.55	8.4	7.2	0	4.61
CsCLE18	22.69	3.68	21.78	10.18	18.7	16.58	31.79	2.65	1.7	13.34	15.21	8.97	18.66	21.69	15.18	10.87	10.72	5.62	14.61	10.68	23.19	10.85	12.2
CsCLE19	4.36	2.62	6.08	3.02	1.74	5.03	2.31	10.79	3.54	3.39	2.75	1.77	1.7	5.42	1.86	3.47	3.28	4.44	4.88	5.07	2.16	10.3	8.61
CsCLE22	1.37	4.17	38.22	32.71	14.71	7.53	20.69	35.07	4.82	0	1.02	1.54	2.21	4.7	9.15	9.89	15.65	133.63	34.75	0.98	0.94	18.97	2.37
CsCLE23	0	0	0	0	0	0	0	0	0	0	0	0	0	0	0	0	3.54	0.43	0	0	0	0	0
CsCLE24	0	0.05	0.52	0.6	0.34	0.1	0	0.41	0	0.04	0	0.3	0.14	0.31	0	0.06	0.05	0.2	0	0.03	0.06	0.87	0.13
CsCLE25	0	0	0.27	0.82	0.31	0	0	0	0	0	0	0	0	0	0	0	0	0	0	0	0	0	0
	7.31409	4.78409	8.715	6.53	7.79136	6.49318	8.66318	6.86727	2.96773	6.38091	4.25227	4.45955	4.08682	5.43545	6.74818	5.51818	6.26136	12.63	8.05182	6.72318	9.40818	7.88455	5.82182

## Sheet: S6 table
9930 Young leaves	1	2	4	5	6	7	8	9	11	12	13	14	15	16	17	18	19	20	21	22	23	24	25	26
	0.246604	0.105933	1.81458	0.0351665	2.03115	0.701549	2.78653	3.66223	0.627918	0.0924412	0.38274	12.5673	0.788417	4.07157	0.0396836	8.45556	1.36178	2.12655	9.68602	14.2633	6.3842	250.503	5.13431	3.60833
	0.217667	0.107157	2.622	0.0284917	2.09907	0.709549	1.88824	2.79436	0.643212	0.140488	0.312363	18.0437	1.06428	3.9275	0.0551591	5.92121	1.2019	1.53443	13.2654	14.9144	4.79213	101.586	2.83127	3.97032
	0.236065	0.100708	2.1041	0.0280381	2.22308	0.572461	1.33457	3.0683	0.631431	0.0870997	0.447645	15.984	1.03587	3.24431	0.0543584	5.82628	1.44666	2.01128	9.88377	13.8699	7.06831	92.6684	4.57363	3.38399
9930 Stems
	0.447505	1.97078	257.421	25.4274	131.846	8.6692	0.26437	7.48202	192.812	45.4317	52.917	21.0034	44.4833	7.87209	2.37193	3.79927	9.09185	22.3923	339.012	24.4123	685.397	723.337	180.509	2.47318
	0.478962	2.05386	250.992	26.8147	109.426	8.64678	0.335927	7.75254	192.866	47.229	50.0523	17.5775	49.8878	7.74939	2.52512	3.52777	9.5966	20.7075	163.145	30.8122	678.561	679.863	166.754	2.32103
	0.450891	1.93251	214.576	20.0718	101.845	7.40025	0.285161	7.81559	204.436	42.4135	49.4079	25.4373	53.0025	7.20903	3.13456	3.73836	9.17012	16.1984	237.325	31.2864	577.711	824.096	136.813	2.47776
9930 Flowers
	0.278894	0.8447	2.73218	0.25016	8.14697	0.399261	1.41809	3.88785	80.2685	9.54359	36.2222	784.147	37.4171	5.61561	0.143902	0.658706	5.69795	84.9903	735.94	5.40395	58.9211	992.248	636.379	9.14653
	0.295622	0.755833	2.76922	0.226983	6.76027	0.40689	1.50886	3.89165	83.5926	14.3036	28.6245	774.005	48.1953	3.42623	0.168119	0.743617	4.2252	85.1412	609.033	4.90433	41.7292	1054.48	1175.73	9.32421
	0.250911	0.756449	2.7047	0.220528	7.5579	0.414975	1.45674	4.04942	78.5779	6.63369	35.8703	1312.7	36.6431	4.42123	0.203034	0.705506	3.42868	97.2113	676.447	6.55295	48.8609	988.087	809.614	8.11627
9930 Roots
	0.000307637	0.0798416	0.287481	0.00210431	46.5603	0.0427888	0.0761266	0.160656	0.457306	0.292903	0.170497	2.39663	0.131415	0.00552075	0.00109421	0.00593789	0.000376336	0.24169	0.459804	0.0222789	0.000999879	0.00055204	6.6434	0.748947
	0.000477885	0.0891217	0.237999	0.000834003	40.1075	0.0330191	0.0994866	0.1759	0.562144	0.29319	0.273695	2.36379	0.1502	0.0027418	0.0031286	0.00530773	0.00220266	0.243195	0.37607	0.0163961	0.00107707	0.000891823	4.78898	0.743198
	0.000217317	0.0776319	0.208327	0.0010353	34.9932	0.0385187	0.0337432	0.18719	0.567225	0.338724	0.12184	1.93876	0.115347	0.00741091	0.00113906	0.00722292	0.000405826	0.223253	0.291677	0.0150955	0.00153259	0.000547604	6.24652	0.932137
9930 Mature leaves
	0.0550142	0.309334	0.598881	0.00576262	1.004	0.309523	1.87241	0.898039	157.876	0.32079	0.0354768	1.46381	0.151389	0.224874	0.000714985	0.192565	4.36542	0.255225	1.94288	94.4937	1.14686	60.2405	2.01672	0.930413
	0.0717925	0.370701	0.592589	0.00882849	1.00614	0.320212	1.42793	0.932404	112.48	0.37954	0.0248523	1.14097	0.297007	0.297058	0.000677044	0.185687	4.85023	0.231061	1.28081	97.6738	1.01378	19.3803	3.01184	0.870288
	0.0530747	0.330328	0.557901	0.00624479	1.00434	0.274063	1.41503	0.938273	145.806	0.427082	0.0263795	1.31928	0.150992	0.132272	0.00282101	0.278458	8.54351	0.19882	1.92638	85.0688	1.27482	63.3841	2.21118	0.82463
9930 Growth points
	1.93946	1.53861	5.42616	0.45385	31.7353	3.42923	0.586666	6.63656	108.776	62.032	0.125178	6.98051	307.916	44.1698	0.709622	1.83778	1.72982	278.512	599.926	31.4481	107.644	608.414	37.8624	12.2062
	1.55879	1.87365	5.39525	0.463038	26.7827	3.36473	0.66049	6.62729	118.893	68.6735	0.0987446	6.94875	635.45	59.4238	0.732563	1.69546	1.77253	290.507	659.242	27.205	118.749	707.607	35.3931	14.6419
	2.02448	1.68825	5.42162	0.436382	31.2035	3.49183	0.607309	6.45749	121.062	59.1119	0.0914344	20.294	618.565	59.7954	0.665041	1.68015	2.50945	205.349	781.729	31.388	142.68	600.045	35.129	13.7638
9930 Cotyledons
	1.20301	1.02265	0.907472	0.705549	1.016	1.0406	1.02425	0.964772	1.02399	0.867137	0.79539	1.50426	2.22925	1.04724	1.11884	1.07642	1.05161	1.01213	1.00968	0.95693	0.926357	1.27651	0.865133	1.02814
	0.967861	1.05806	1.56503	1.40105	0.89277	0.963172	0.978761	1.0355	1.06767	1.16784	0.943269	1.33664	0.535491	1.07227	0.847177	0.974134	0.982272	1.01512	1.10564	0.978018	1.09797	0.833226	0.964781	0.975683
	0.858854	0.924191	0.704116	1.01162	1.10248	0.997724	0.000268448	1.00098	0.914674	0.987481	1.33286	0.497351	0.837702	0.890529	1.05501	0.953672	0.968087	0.973297	0.895778	1.0685	0.983172	0.940181	1.19809	0.996867

## Sheet: S7 table
		Biological Set Name	Ct			mean	SD				Ct	Mean
4910	Col-0		34.5668	-14.692	3.77797e-05	3.53496e-05	2.69379e-06		AtActin2	Col-0	19.8005	19.8747
			34.6438	-14.769	3.58161e-05						19.9044	19.8747
			34.786	-14.9113	3.2453e-05						19.9193	19.8747
	4910-1		16.516	3.35623	10.2406	9.55098	0.616681			4910-1	19.8629	19.8723
			16.6458	3.2265	9.35993						19.9017	19.8723
			16.694	3.17831	9.05245						19.8522	19.8723
	4910-2		20.979	0.186508	1.13801	1.18195	0.0510012			4910-2	21.1338	21.1655
			20.9391	0.22646	1.16996						21.1744	21.1655
			20.8577	0.307864	1.23787						21.1884	21.1655
	4910-3		19.6691	-0.0197016	0.986437	0.872477	0.127176			4910-3	19.602	19.6494
			19.8083	-0.158902	0.895706						19.5783	19.6494
			20.0931	-0.443622	0.735287						19.768	19.6494
	4910-6		20.5097	-1.0989	0.466872	0.505166	0.033463			4910-6	19.3366	19.4108
			20.3546	-0.943828	0.519852						19.5252	19.4108
			20.3301	-0.919272	0.528776						19.3705	19.4108
	4910-7		18.3731	2.57078	5.9413	6.11421	0.169687			4910-7	21.0055	20.9438
			18.3301	2.61373	6.12083						21.0875	20.9438
			18.293	2.65088	6.28048						20.7385	20.9438
	4910-8		20.7771	-0.243797	0.84452	0.894776	0.086847			4910-8	20.5247	20.5333
			20.7767	-0.243402	0.844751						20.4356	20.5333
			20.5404	-0.00714678	0.995058						20.6395	20.5333
	4910-10		18.4416	1.58458	2.9992	2.95626	0.279908			4910-10	20.0075	20.0262
			18.3426	1.68357	3.21222						20.0526	20.0262
			18.6162	1.40999	2.65736						20.0185	20.0262
	4910-12		18.2697	2.99876	7.99313	8.28197	0.256237			4910-12	21.1383	21.2684
			18.184	3.0844	8.48195						21.3067	21.2684
			18.2031	3.06537	8.37082						21.3603	21.2684
	4910-13		16.0539	4.18592	18.2006	19.4026	1.08633			4910-13	20.2922	20.2398
			15.9402	4.2996	19.6928						20.176	20.2398
			15.8954	4.34443	20.3144						20.2512	20.2398
	4910-15		19.1815	1.74214	3.34531	3.49084	0.138268			4910-15	20.8338	20.9236
			19.0674	1.85618	3.62047						20.9232	20.9236
			19.1135	1.81013	3.50674						21.0139	20.9236
